# Supplementary material for: The influence of adolescents’ internet adaptation on internet addiction: the mediating role of internet cultural adaptation
Source: Front Psychiatry. 2024 Jan 8;14:1338343. doi: 10.3389/fpsyt.2023.1338343 (PMC10800847; doi:10.3389/fpsyt.2023.1338343)
Supplement: Supplementary file 1 [file Table_1.XLSX]

## Sheet: Sheet1
	Compulsive Internet Use	Internet Withdrawal Reaction	Internet Addiction Tolerance	Interpersonal and Health Problems	Time Management Problems	Internet Addiction (total)	Internet Interpersonal Orientation	Academic Evasion	Internet Problematic Behavior	Rational Internet Use	Internet Adaptation (total)	Value Adaptation	Social Adaptation	Cognitive Adaptation	Psychological Field Adaptation	Moral Adaptation	Communication Adaptation	Rule Adaptation	Internet Culture Adaptation (total)
Compulsive Internet Use	1	.815**	.809**	.809**	.734**	.929**	-.471**	-.632**	-.281**	-.117**	-.599**	.100**	.054**	-0.0341002	.155**	-.085**	.169**	-.057**	.059**
Internet Withdrawal Reaction	.815**	1	.798**	.702**	.668**	.882**	-.448**	-.565**	-.270**	-.121**	-.559**	.128**	.070**	-0.0135517	.140**	-.070**	.177**	-.046**	.076**
Internet Addiction Tolerance	.809**	.798**	1	.741**	.719**	.893**	-.437**	-.595**	-.277**	-.118**	-.566**	.093**	.055**	-0.0264392	.147**	-.071**	.166**	-.049**	.061**
Interpersonal and Health Problems	.809**	.702**	.741**	1	.763**	.912**	-.453**	-.559**	-.296**	-.172**	-.584**	0.0250385	0.00684961	-.103**	.176**	-.147**	.126**	-.112**	-0.00516334
Time Management Problems	.734**	.668**	.719**	.763**	1	.864**	-.439**	-.546**	-.322**	-.156**	-.571**	.077**	.073**	-.040*	.154**	-.111**	.157**	-.090**	.047**
Internet Addiction (total)	.929**	.882**	.893**	.912**	.864**	1	-.502**	-.644**	-.323**	-.156**	-.643**	.089**	.054**	-.054**	.174**	-.112**	.174**	-.083**	.049**
Internet Interpersonal Orientation	-.471**	-.448**	-.437**	-.453**	-.439**	-.502**	1	.524**	.455**	-.040*	.794**	-.282**	-.316**	-.077**	-.253**	-0.0160066	-.293**	-0.0196755	-.256**
Academic Evasion	-.632**	-.565**	-.595**	-.559**	-.546**	-.644**	.524**	1	.338**	.050**	.764**	-.148**	-.075**	-0.0259522	-.163**	0.0140384	-.215**	-0.0100112	-.118**
Internet Problematic Behavior	-.281**	-.270**	-.277**	-.296**	-.322**	-.323**	.455**	.338**	1	.146**	.628**	-.067**	-.154**	.042*	-.211**	.121**	-.175**	.128**	-.073**
Rational Internet Use	-.117**	-.121**	-.118**	-.172**	-.156**	-.156**	-.040*	.050**	.146**	1	.414**	.237**	.193**	.330**	0.0121501	.364**	.156**	.359**	.312**
Internet Adaptation (total)	-.599**	-.559**	-.566**	-.584**	-.571**	-.643**	.794**	.764**	.628**	.414**	1	-.125**	-.146**	.086**	-.232**	.163**	-.211**	.150**	-.072**
Value Adaptation	.100**	.128**	.093**	0.0250385	.077**	.089**	-.282**	-.148**	-.067**	.237**	-.125**	1	.614**	.558**	.350**	.582**	.651**	.529**	.826**
Social Adaptation	.054**	.070**	.055**	0.00684961	.073**	.054**	-.316**	-.075**	-.154**	.193**	-.146**	.614**	1	.551**	.433**	.423**	.656**	.373**	.825**
Cognitive Adaptation	-0.0341002	-0.0135517	-0.0264392	-.103**	-.040*	-.054**	-.077**	-0.0259522	.042*	.330**	.086**	.558**	.551**	1	.192**	.634**	.491**	.589**	.789**
Psychological Field Adaptation	.155**	.140**	.147**	.176**	.154**	.174**	-.253**	-.163**	-.211**	0.0121501	-.232**	.350**	.433**	.192**	1	.149**	.521**	.154**	.540**
Moral Adaptation	-.085**	-.070**	-.071**	-.147**	-.111**	-.112**	-0.0160066	0.0140384	.121**	.364**	.163**	.582**	.423**	.634**	.149**	1	.349**	.666**	.712**
Communication Adaptation	.169**	.177**	.166**	.126**	.157**	.174**	-.293**	-.215**	-.175**	.156**	-.211**	.651**	.656**	.491**	.521**	.349**	1	.345**	.777**
Rule Adaptation	-.057**	-.046**	-.049**	-.112**	-.090**	-.083**	-0.0196755	-0.0100112	.128**	.359**	.150**	.529**	.373**	.589**	.154**	.666**	.345**	1	.675**
Internet Culture Adaptation (total)	.059**	.076**	.061**	-0.00516334	.047**	.049**	-.256**	-.118**	-.073**	.312**	-.072**	.826**	.825**	.789**	.540**	.712**	.777**	.675**	1
